# Supplementary material for: A Reference Assembly for the Legume Cover Crop Smooth Vetch Vicia villosa Roth var. glabrescens
Source: Biology (Basel). 2026 Feb 26;15(5):379. doi: 10.3390/biology15050379 (PMC12984296; doi:10.3390/biology15050379)
Supplement: Supplementary file 1 [file biology-15-00379-s001.zip]

Archive with 1 entries (1 files):
- biology-4027610-supplementary.pdf
